# Supplementary material for: Two Novel Lyso-Ornithine Lipids Isolated from an Arctic Marine Lacinutrix sp. Bacterium
Source: Molecules. 2021 Aug 31;26(17):5295. doi: 10.3390/molecules26175295 (PMC8434205; doi:10.3390/molecules26175295)
Supplement: Supplementary file 1 [file molecules-26-05295-s001.zip]

Archive with 1 entries (1 files):
- molecules-1304561-supplementary.pdf
